# Supplementary material for: Motor Skill Development in Italian Pre-School Children Induced by Structured Activities in a Specific Playground
Source: PLoS One. 2016 Jul 27;11(7):e0160244. doi: 10.1371/journal.pone.0160244 (PMC4963078; doi:10.1371/journal.pone.0160244)
Supplement: S1 Table — (XLS) [file pone.0160244.s001.xls]

## Sheet: Foglio1
	Medicine Ball Put									Balance Time on Dx leg										Balance on Beam Time									Balance on Platform Time									PstCoLeft									PStCoDx
	Experimental				Control					Experimental				Control						Experimental				Control					Experimental				Control					Experimental				Control					Experimental
	PRE	POST	RATIO	DELTA	PRE	POST	RATIO	DELTA		PRE	POST	RATIO	DELTA	PRE	POST	RATIO	DELTA			PRE	POST	RATIO	DELTA	PRE	POST	RATIO	DELTA		PRE	POST	RATIO	DELTA	PRE	POST	RATIO	DELTA		PRE	POST	RATIO	DELTA	PRE	POST	RATIO	DELTA		PRE	POST	RATIO
	2	2.7	1.35	0.7	1.99	2.29	1.15075	0.3		22.82	31.22	1.3681	8.4	30.11	16.31	0.541681	-13.8			16.43	6.8	0.413877	-9.63	28.08	29.56	1.05271	1.48		11.53	6.25	0.542064	-5.28	15.14	9.22	0.608983	-5.92		17	17	1	0	26	19.72	0.758462	-6.28		20	24	1.2
	1.85	1.87	1.01081	0.02	1.88	1.15	0.611702	-0.73		8.76	13.75	1.56963	4.99	9.9	18.44	1.86263	8.54			26.32	15.5	0.588906	-10.82	12.79	20.03	1.56607	7.24		18.44	8.37	0.453905	-10.07	32.15	30.3	0.942457	-1.85		18	19.53	1.085	1.53	22	21	0.954545	-1		22	21	0.954545
	2.16	2	0.925926	-0.16	1.28	1.49	1.16406	0.21		7.15	9.72	1.35944	2.57	9.53	9.28	0.973767	-0.25			27.65	14	0.506329	-13.65	17.92	5.15	0.287388	-12.77		40.9	6.47	0.158191	-34.43	25.77	25.94	1.0066	0.17		18	18.97	1.05389	0.97	30	22	0.733333	-8		23	19	0.826087
	1.3	1.72	1.32308	0.42	1.4	1.8	1.28571	0.4		10.72	5.97	0.556903	-4.75	6.6	15.84	2.4	9.24			26.78	10.5	0.392084	-16.28	7.52	4.13	0.549202	-3.39		23.31	8.88	0.380952	-14.43	35.63	35.03	0.98316	-0.6		19	19.75	1.03947	0.75	23	22	0.956522	-1		27	23	0.851852
	1.78	2.5	1.40449	0.72	2.93	2.9	0.989761	-0.03		5.38	94.91	17.6413	89.53	4.98	4.37	0.87751	-0.61			16.66	9.4	0.564226	-7.26	8.78	6.38	0.726651	-2.4		26.12	9.12	0.349158	-17	26.22	31.07	1.18497	4.85		19	19.12	1.00632	0.12	28	18	0.642857	-10		21	27	1.28571
	2.2	2.27	1.03182	0.07	2.7	2.06	0.762963	-0.64		11.52	10.5	0.911458	-1.02	17.42	17.9	1.02755	0.48			17.25	14.93	0.865507	-2.32	20.75	27.32	1.31663	6.57		20.87	9.66	0.462865	-11.21	30.2	44.81	1.48377	14.61		20	19	0.95	-1	23	20	0.869565	-3		24	32	1.33333
	2.58	2.3	0.891473	-0.28	2.43	2.3	0.946502	-0.13		15.55	45.72	2.94019	30.17	16.14	31.22	1.93432	15.08			16.32	9.8	0.60049	-6.52	16.01	18.71	1.16864	2.7		30.28	10.12	0.334214	-20.16	27.21	13.03	0.478868	-14.18		20	21	1.05	1	24	23	0.958333	-1		27	21	0.777778
	1.68	2.18	1.29762	0.5	3.09	3.11	1.00647	0.02		6.25	16.85	2.696	10.6	10.11	5.38	0.532146	-4.73			26.13	13.2	0.505166	-12.93	23.92	16.84	0.704013	-7.08		77.66	12.78	0.164563	-64.88	14.34	9.82	0.684798	-4.52		20	25	1.25	5	21	24	1.14286	3		20	25	1.25
	2.08	2.26	1.08654	0.18	2.08	2.19	1.05288	0.11		2.85	1.62	0.568421	-1.23	9.2	16.56	1.8	7.36			21.22	12.72	0.599434	-8.5	19.47	18.69	0.959938	-0.78		38.56	9.62	0.249481	-28.94	28.05	18.69	0.66631	-9.36		20	22	1.1	2	25	22.41	0.8964	-2.59		19	18	0.947368
	1.95	2.25	1.15385	0.3	1.76	2.3	1.30682	0.54		2.06	5.34	2.59223	3.28	42.93	10.03	0.233636	-32.9			27.75	13.06	0.470631	-14.69	19.82	16.59	0.837033	-3.23		41.97	15.56	0.370741	-26.41	72.49	69.73	0.961926	-2.76		20	21	1.05	1	21	19.31	0.919524	-1.69		20	20	1
	0.8	1.4	1.75	0.6	2.07	2.25	1.08696	0.18		1.94	4.37	2.25258	2.43	16.86	14.47	0.858244	-2.39			26.93	7.1	0.263646	-19.83	16.63	15.22	0.915213	-1.41		42.05	8.53	0.202854	-33.52	43.02	26.34	0.612273	-16.68		20	19	0.95	-1	33	21	0.636364	-12		20	22	1.1
	1.92	1.97	1.02604	0.05	2.17	1.94	0.894009	-0.23		18.54	2.16	0.116505	-16.38	26.2	26.21	1.00038	0.01			25.9	5.2	0.200772	-20.7	11.13	10.53	0.946092	-0.6		74.91	10.56	0.140969	-64.35	15.78	10.97	0.695184	-4.81		21	21	1	0	20	22	1.1	2		26	28	1.07692
	1.55	2.35	1.51613	0.8	2.31	2.7	1.16883	0.39		3.72	12.69	3.41129	8.97	20.11	10.32	0.513178	-9.79			24.82	6.28	0.253022	-18.54	9.97	9.22	0.924774	-0.75		26.09	9.97	0.382139	-16.12	19.28	18.38	0.95332	-0.9		21	25	1.19048	4	22	21	0.954545	-1		28	29	1.03571
	1.78	1.52	0.853933	-0.26	2.24	1.84	0.821429	-0.4		3.61	8.6	2.38227	4.99	5.58	5.03	0.901434	-0.55			24.81	13	0.523982	-11.81	9.53	10.53	1.10493	1		27.9	11.25	0.403226	-16.65	29	24.28	0.837241	-4.72		21	20.66	0.98381	-0.34	24	23	0.958333	-1		19	19	1
	1.2	2	1.66667	0.8	1.91	1.65	0.863874	-0.26		13.36	13.78	1.03144	0.42	6.15	4.56	0.741463	-1.59			22.94	13.69	0.596774	-9.25	7.69	12.03	1.56437	4.34		22.75	10.97	0.482198	-11.78	19.18	19.09	0.995308	-0.09		21	17.81	0.848095	-3.19	24	22	0.916667	-2		23	23	1
	2.28	2.1	0.921053	-0.18	1.8	1.86	1.03333	0.06		10.14	7.47	0.736686	-2.67	7.44	10.52	1.41398	3.08			21.28	13.72	0.644737	-7.56	13.37	14.31	1.07031	0.94		24.69	7.62	0.308627	-17.07	52.5	46.75	0.890476	-5.75		22	20	0.909091	-2	20	27	1.35	7		18	19	1.05556
	2.35	2.4	1.02128	0.05	1.35	1.2	0.888889	-0.15		11.02	6.44	0.584392	-4.58	20.09	9.47	0.471379	-10.62			21.28	8.29	0.389568	-12.99	7.1	11.78	1.65915	4.68		36.44	7.47	0.204995	-28.97	32.6	19.69	0.603988	-12.91		22	27.22	1.23727	5.22	24	25	1.04167	1		22	24	1.09091
	1.81	3.2	1.76796	1.39	1.78	2.43	1.36517	0.65		7.63	42.6	5.58322	34.97	8.33	19.21	2.30612	10.88			19.22	12.81	0.666493	-6.41	10.75	10.35	0.962791	-0.4		27.57	7.65	0.277476	-19.92	12.07	13.34	1.10522	1.27		22	17.37	0.789545	-4.63	22	19	0.863636	-3		19	20	1.05263
	2.7	2.33	0.862963	-0.37	1.7	1.64	0.964706	-0.06		24.09	12.31	0.511	-11.78	3.17	28.73	9.06309	25.56			17.97	7.1	0.395103	-10.87	13.06	7.59	0.581164	-5.47		119.44	11.31	0.0946919	-108.13	34.4	29.9	0.869186	-4.5		22	22.31	1.01409	0.31	22	22	1	0		20	18	0.9
	1.51	3.42	2.2649	1.91	1.68	1.2	0.714286	-0.48		17.4	13.69	0.786782	-3.71	4.67	13.64	2.92077	8.97			17.79	13.3	0.747611	-4.49	8.22	10.41	1.26642	2.19		17.75	9.34	0.526197	-8.41	12.34	15.59	1.26337	3.25		21	19.16	0.912381	-1.84	21	24	1.14286	3		17	18	1.05882
	1.7	3.08	1.81176	1.38	2.58	2.35	0.910853	-0.23		28.2	37.03	1.31312	8.83	5.73	14.26	2.48866	8.53			15.19	13.29	0.874918	-1.9	6.82	9.94	1.45748	3.12		83.59	11.78	0.140926	-71.81	14.57	14.97	1.02745	0.4		22	24.63	1.11955	2.63	28	22	0.785714	-6		22	17	0.772727
	1.6	3.38	2.1125	1.78	1.65	1.8	1.09091	0.15		7.45	21.56	2.89396	14.11	2.04	3.53	1.73039	1.49			15.09	9.09	0.602386	-6	10.47	13.69	1.30755	3.22		17.9	8.25	0.460894	-9.65	26.78	26.34	0.98357	-0.44		21	19.16	0.912381	-1.84	24	19	0.791667	-5		30	27	0.9
	1.6	2.12	1.325	0.52	1.71	2.16	1.26316	0.45		10.7	10.19	0.952336	-0.51	21.11	87.27	4.13406	66.16			14.81	6	0.405132	-8.81	10.69	12.28	1.14874	1.59		12.69	18.41	1.45075	5.72	33.38	23.34	0.699221	-10.04		23	22	0.956522	-1	19	26.75	1.40789	7.75		25	25	1
	2.55	2.2	0.862745	-0.35	2.1	1.96	0.933333	-0.14		22.8	8.64	0.378947	-14.16	15.58	14	0.898588	-1.58			14.35	11.64	0.81115	-2.71	10.92	9.97	0.913004	-0.95		20.19	10.28	0.509163	-9.91	22.97	18.56	0.80801	-4.41		23	22	0.956522	-1	30	24	0.8	-6		24	22	0.916667
	2.3	1.36	0.591304	-0.94	1.79	1.46	0.815642	-0.33		5.84	39.41	6.74829	33.57	3.58	15.7	4.38547	12.12			13.61	9.68	0.711242	-3.93	14.91	9.25	0.620389	-5.66		53.22	9.56	0.179632	-43.66	21.84	12.31	0.563645	-9.53		23	16.37	0.711739	-6.63	25	22	0.88	-3		20	20	1
	2.62	2	0.763359	-0.62	1.45	1.75	1.2069	0.3		27.52	24.56	0.892442	-2.96	1.7	2.26	1.32941	0.56			13.09	7.03	0.537051	-6.06	16.85	15	0.890208	-1.85		9.91	8.22	0.829465	-1.69	22.22	28.66	1.28983	6.44		23	18.5	0.804348	-4.5	21	20.34	0.968571	-0.66		22	23	1.04545
	1.46	2.55	1.74658	1.09	1.68	1.25	0.744048	-0.43		31.26	10.01	0.320218	-21.25	26.42	22.49	0.851249	-3.93			12.81	7.69	0.600312	-5.12	19.16	8.91	0.465031	-10.25		72.53	12.53	0.172756	-60	18.13	10.59	0.584115	-7.54		23	25.63	1.11435	2.63	23	25	1.08696	2		21	41	1.95238
	2.48	2.3	0.927419	-0.18	2.31	2.25	0.974026	-0.06		3.56	24.31	6.82865	20.75	5.09	9.9	1.94499	4.81			12.72	11.28	0.886792	-1.44	20.47	8.59	0.419638	-11.88		52.94	11.9	0.224783	-41.04	13.91	15.75	1.13228	1.84		23	25.78	1.12087	2.78	26	25	0.961538	-1		16	16	1
	1.3	1.4	1.07692	0.1	2.13	1.92	0.901408	-0.21		16.14	18.32	1.13507	2.18	15.49	34.57	2.23176	19.08			12.36	8.5	0.687702	-3.86	14.72	7.94	0.539402	-6.78		55.56	9.69	0.174406	-45.87	13.5	17.82	1.32	4.32		24	21	0.875	-3	27	28.1	1.04074	1.1		22	25	1.13636
	2.15	2.4	1.11628	0.25	2.45	1.7	0.693878	-0.75		12.27	21.16	1.72453	8.89	8.66	11.78	1.36028	3.12			12.25	10.7	0.873469	-1.55	9.08	8.84	0.973568	-0.24		17.97	8.5	0.473011	-9.47	28.78	13.53	0.470118	-15.25		21	17	0.809524	-4	35	26	0.742857	-9		17	17	1
	1.98	2.46	1.24242	0.48	1.49	1.4	0.939597	-0.09		30.97	18.33	0.591863	-12.64	22.84	11.44	0.500876	-11.4			12.19	2.7	0.221493	-9.49	14.47	15.43	1.06634	0.96		15.37	8.28	0.538712	-7.09	33.1	33.47	1.01118	0.37		24	23.72	0.988333	-0.28	21	29	1.38095	8		17	18	1.05882
	1.74	2.7	1.55172	0.96	2.09	2.02	0.966507	-0.07		1.21	22.52	18.6116	21.31	10.63	11.25	1.05833	0.62			12.16	9.5	0.78125	-2.66	32.04	27.69	0.864232	-4.35		15.68	11.34	0.723214	-4.34	72.94	11.31	0.155059	-61.63		23	30.59	1.33	7.59	30	22.91	0.763667	-7.09		18	19.94	1.10778
	1.91	2.2	1.15183	0.29	1.63	1.58	0.969325	-0.05		57.34	66	1.15103	8.66	29.81	25.53	0.856424	-4.28			12	12.5	1.04167	0.5	12.47	8.37	0.671211	-4.1		11.03	6.91	0.626473	-4.12	27.41	24.81	0.905144	-2.6		24	23.62	0.984167	-0.38	18	27.47	1.52611	9.47		25	25.72	1.0288
	1.78	2.2	1.23596	0.42	1.64	1.98	1.20732	0.34		7.16	20.2	2.82123	13.04	11.75	10.21	0.868936	-1.54			11.97	13.44	1.12281	1.47	26.32	16.46	0.62538	-9.86		12.75	9.04	0.70902	-3.71	31.91	59.68	1.87026	27.77		24	28.97	1.20708	4.97	25	36	1.44	11		26	21.6	0.830769
	1.7	2.2	1.29412	0.5	1.32	1.45	1.09848	0.13		14.38	29.68	2.06398	15.3	16.03	15.66	0.976918	-0.37			11.91	13.5	1.1335	1.59	17.68	10.13	0.572964	-7.55		11.5	7.9	0.686957	-3.6	15.32	23.81	1.55418	8.49		25	30	1.2	5	28	19	0.678571	-9		25	32.37	1.2948
	2.1	1.55	0.738095	-0.55	1.88	2.92	1.55319	1.04		4.3	18.02	4.1907	13.72	8.65	5.47	0.63237	-3.18			11.32	6.5	0.574205	-4.82	30.25	5.09	0.168264	-25.16		15.6	9.1	0.583333	-6.5	17.53	18.31	1.0445	0.78		25	23	0.92	-2	24	20.41	0.850417	-3.59		23	20.74	0.901739
	1.73	2.12	1.22543	0.39	1.36	1.59	1.16912	0.23		8.7	4.59	0.527586	-4.11	22.22	13.62	0.612961	-8.6			11.24	8.5	0.756228	-2.74	13.03	16.47	1.26401	3.44		20.28	10.34	0.509862	-9.94	13.32	17	1.27628	3.68		25	28	1.12	3	35	27	0.771429	-8		20	22	1.1
	2.04	1.95	0.955882	-0.09	1.16	1.51	1.30172	0.35		14.68	6.21	0.423025	-8.47	3.29	15.47	4.70213	12.18			11.15	7	0.627803	-4.15	13.94	11.25	0.80703	-2.69		68.69	16.96	0.246906	-51.73	28.44	24.81	0.872363	-3.63		25	22	0.88	-3	29	33.44	1.1531	4.44		20	21.47	1.0735
	2.6	2.7	1.03846	0.1	1.68	1.66	0.988095	-0.02		11.71	5.03	0.429547	-6.68	14.06	19.47	1.38478	5.41			10.53	10.84	1.02944	0.31	12.47	10.07	0.807538	-2.4		56.56	12.12	0.214286	-44.44	28.22	36.41	1.29022	8.19		25	25	1	0	21	33.25	1.58333	12.25		20	24.82	1.241
	2.03	2.1	1.03448	0.07						3.29	34.67	10.538	31.38							10.12	10.9	1.07708	0.78						35.13	9.75	0.277541	-25.38						25	21.22	0.8488	-3.78						26	26.03	1.00115
	1.2	1.3	1.08333	0.1						5.78	4.35	0.752595	-1.43							10.09	8.53	0.845391	-1.56						22.66	10.69	0.471756	-11.97						25	24.22	0.9688	-0.78						20	27.78	1.389
	2.48	3.03	1.22177	0.55						1.33	2.3	1.72932	0.97							10.03	6.34	0.632104	-3.69						35.68	9.19	0.257567	-26.49						25	24.59	0.9836	-0.41						23	17.62	0.766087
	2.82	2.17	0.769504	-0.65						35.28	17.65	0.500283	-17.63							9.88	9.19	0.930162	-0.69						19.72	11.1	0.56288	-8.62						25	24.44	0.9776	-0.56						21	20.19	0.961429
	1.3	2.81	2.16154	1.51						11.86	19.15	1.61467	7.29							9.69	8.3	0.856553	-1.39						21.31	10.78	0.505866	-10.53						26	25	0.961538	-1						20	19.16	0.958
	2.43	3	1.23457	0.57						18.2	28.26	1.55275	10.06							9.63	7.62	0.791277	-2.01						18.31	11.81	0.645003	-6.5						26	17.53	0.674231	-8.47						22	18.91	0.859545
	1.85	3.95	2.13514	2.1						4.57	25.81	5.6477	21.24							9.13	6.47	0.708653	-2.66						42.19	9.81	0.23252	-32.38						27	21	0.777778	-6						18	1.06	0.0588889
	1.65	2.75	1.66667	1.1						20.9	20.63	0.987081	-0.27							8.53	9.2	1.07855	0.67						11.84	10.68	0.902027	-1.16						27	23	0.851852	-4						25	26.78	1.0712
	2.35	1.99	0.846809	-0.36						10.9	15.79	1.44862	4.89							8.22	6.1	0.742092	-2.12						17.28	8.41	0.48669	-8.87						27	22	0.814815	-5						27	21.37	0.791481
	2.7	2.27	0.840741	-0.43						23.3	30	1.28755	6.7							8.03	18.09	2.2528	10.06						42.66	10.22	0.239569	-32.44						27	27.5	1.01852	0.5						25	23.94	0.9576
	2.02	2.37	1.17327	0.35						13.5	7.72	0.571852	-5.78							7.72	9	1.1658	1.28						32.37	9.84	0.303985	-22.53						28	30	1.07143	2						23	22.13	0.962174
	2.42	2.22	0.917355	-0.2						8.9	20.94	2.35281	12.04							7.63	8.9	1.16645	1.27						19.87	10.75	0.541017	-9.12						25	31	1.24	6						29	23.35	0.805172
	1.92	2.51	1.30729	0.59						5.6	4.94	0.882143	-0.66							17.53	4.8	0.273816	-12.73						20.91	12.31	0.588714	-8.6						28	27	0.964286	-1						26	23.09	0.888077
	1.98	1.92	0.969697	-0.06						11.9	11.97	1.00588	0.07							17.5	9.38	0.536	-8.12						42.81	10.03	0.234291	-32.78						28	29.63	1.05821	1.63						19	19.4	1.02105
	1.67	1.63	0.976048	-0.04						9.7	12.79	1.31856	3.09							17.25	6.8	0.394203	-10.45						36.16	8.56	0.236726	-27.6						28	27	0.964286	-1						25	24.65	0.986
	2.22	2.21	0.995495	-0.01						13.7	19.19	1.40073	5.49							17.09	11	0.643651	-6.09						41.06	14.65	0.356795	-26.41						29	26.3	0.906897	-2.7						25	26.65	1.066
	2.25	2.24	0.995556	-0.01						25.1	22.47	0.895219	-2.63							17.06	8.1	0.474795	-8.96						89.16	15.65	0.175527	-73.51						30	28	0.933333	-2						32	22.31	0.697187
	1.87	2.39	1.27807	0.52						21.6	6.31	0.29213	-15.29							17	9.9	0.582353	-7.1						22.1	7.97	0.360633	-14.13						30	28	0.933333	-2						21	23.25	1.10714
	2.41	2.28	0.946058	-0.13						14.5	15.28	1.05379	0.78							16.84	7.2	0.427553	-9.64						9.62	7.03	0.730769	-2.59						30	23	0.766667	-7						18	1.81	0.100556
	0.95	2.79	2.93684	1.84						27.9	11.72	0.420072	-16.18							16.69	6.28	0.376273	-10.41						108.47	11.5	0.10602	-96.97						22	22.96	1.04364	0.96						21	22.85	1.0881
	2.5	2.35	0.94	-0.15						16.1	23.53	1.46149	7.43							16.47	10.7	0.649666	-5.77						12.9	8.15	0.631783	-4.75						31	33	1.06452	2						22	21.88	0.994545
	1.97	2.28	1.15736	0.31						14.5	8.39	0.578621	-6.11							16.44	8	0.486618	-8.44						58.41	11.96	0.204759	-46.45						32	29.25	0.914062	-2.75						23	17.68	0.768696
	1.81	1.45	0.801105	-0.36						18.7	24.87	1.32995	6.17							16.32	4.4	0.269608	-11.92						14.41	12.75	0.884802	-1.66						22	19.25	0.875	-2.75						30	20.43	0.681
	1.4	2.62	1.87143	1.22						12.3	10.84	0.881301	-1.46							16.03	5.2	0.324392	-10.83						61.81	22.32	0.361107	-39.49						32	22.19	0.693438	-9.81						28	18.69	0.6675
	2.27	1.98	0.872247	-0.29						28.5	27.43	0.962456	-1.07							16	5.2	0.325	-10.8						60.47	13.56	0.224243	-46.91						32	25.94	0.810625	-6.06						25	20.97	0.8388
	1.4	2.73	1.95	1.33						16.4	20.69	1.26159	4.29							16	6	0.375	-10						29.94	9.71	0.324315	-20.23						33	34	1.0303	1						19	28.12	1.48
	1.34	2.81	2.09701	1.47						2.6	11.5	4.42308	8.9							15.9	14.4	0.90566	-1.5						32.06	9.1	0.283843	-22.96						33	29.13	0.882727	-3.87						20	19.97	0.9985
	1.63	2.53	1.55215	0.9						22.8	18.28	0.801754	-4.52							15.75	6	0.380952	-9.75						39.32	10.57	0.26882	-28.75						34	33.09	0.973235	-0.91						29	22.9	0.789655
	1.92	2.89	1.50521	0.97						8.1	8.62	1.0642	0.52							15.6	8	0.512821	-7.6						32.16	7.12	0.221393	-25.04						24	23.56	0.981667	-0.44						44	36	0.818182
	1.6	2.12	1.325	0.52						5.47	7.34	1.34186	1.87							15.59	5.7	0.365619	-9.89						41	11.87	0.289512	-29.13						27	24.72	0.915556	-2.28						26	20.35	0.782692
	1.91	1.97	1.03141	0.06						9.85	29.03	2.94721	19.18							15.59	6.4	0.41052	-9.19						14.47	12.63	0.87284	-1.84						31	28	0.903226	-3						20	16.6	0.83
	1.5	1.81	1.20667	0.31						4.47	16.12	3.60626	11.65							15	7.4	0.493333	-7.6						33.88	10.1	0.298111	-23.78						31	29.59	0.954516	-1.41						18	16.12	0.895556
Media	1.9238	2.2969	1.2633	0.373099	1.9141	1.92333	1.02068	0.00923077		13.638	18.367	2.2607	4.72901	13.3385	16.189	1.67492	2.85051			15.8106	9.28563	0.646784	-6.52493	15.1095	12.8395	0.91655	-2.27		35.1173	10.4673	0.40881	-24.65	27.2215	24.191	0.940637	-3.03051		24.6479	23.8589	0.974483	-0.789014	24.7179	23.6951	0.984872	-1.02282		22.7887	21.9958	0.975197
DS	0.440627	0.503699	0.439388	0.662753	0.454294	0.48484	0.203225	0.376957		9.88224	14.8341	3.26102	15.5008	9.31682	13.9352	1.62077	14.4411			5.29963	3.16712	0.315846	5.58562	6.44707	5.95885	0.352783	6.12576		23.5661	2.75398	0.237799	22.5863	14.0014	13.3022	0.334511	12.668		4.13383	4.34389	0.133655	3.3409	4.19868	4.1542	0.242007	5.8972		4.42692	5.73494	0.25191
n	71	71	71	71	39	39	39	39		71	71	71	71	39	39	39	39			71	71	71	71	39	39	39	39		71	71	71	71	39	39	39	39		71	71	71	71	39	39	39	39		71	71	71
	PRE	POST	RATIO	DELTA	PRE	POST	RATIO	DELTA		PRE	POST	RATIO	DELTA	PRE	POST	RATIO	DELTA			PRE	POST	RATIO	DELTA	PRE	POST	RATIO	DELTA		PRE	POST	RATIO	DELTA	PRE	POST	RATIO	DELTA		PRE	POST	RATIO	DELTA	PRE	POST	RATIO	DELTA		PRE	POST	RATIO
	Experimental				Control					Experimental				Control						Experimental				Control					Experimental				Control					Experimental				Control					Experimental
	Medicine Ball Put									Balance Time on Dx leg										Balance on Beam Time									Balance on Platform Time									PstCoLeft									PStCoDx
[truncated: 13 more columns]
